# Supplementary material for: The Ka /Ks and πa /πs Ratios under Different Models of Gametophytic and Sporophytic Selection
Source: Genome Biol Evol. 2023 Aug 10;15(8):evad151. doi: 10.1093/gbe/evad151 (PMC10443736; doi:10.1093/gbe/evad151)
Supplement: evad151_Supplementary_Data [file evad151_supplementary_data.zip]

Archive with 3 entries (3 files):
- Synergistic_notebook_mathematica.nb
- Antagonistic_notebook_mathematica.nb
- Supporting Information_202308.docx
