# Supplementary material for: The Ka /Ks and πa /πs Ratios under Different Models of Gametophytic and Sporophytic Selection
Source: Genome Biol Evol. 2023 Aug 10;15(8):evad151. doi: 10.1093/gbe/evad151 (PMC10443736; doi:10.1093/gbe/evad151)
Supplement: evad151_Supplementary_Data [file evad151_supplementary_data.zip › Synergistic_notebook_mathematica.nb]

(* Content-type: application/vnd.wolfram.mathematica *)

(*** Wolfram Notebook File ***)
(* http://www.wolfram.com/nb *)

(* CreatedBy='Mathematica 11.3' *)

(*CacheID: 234*)
(* Internal cache information:
NotebookFileLineBreakTest
NotebookFileLineBreakTest
NotebookDataPosition[       158,          7]
NotebookDataLength[     31014,        654]
NotebookOptionsPosition[     28149,        613]
NotebookOutlinePosition[     28506,        629]
CellTagsIndexPosition[     28463,        626]
WindowFrame->Normal*)

(* Beginning of Notebook Content *)
Notebook[{
Cell[BoxData[
 RowBox[{"ms", "=", "0.0"}]], "Input",
 CellChangeTimes->{{3.8925440522662954`*^9, 3.892544052281818*^9}, 
   3.8925457943287277`*^9, 3.893986029794908*^9, {3.893986141529265*^9, 
   3.8939861418417606`*^9}, {3.8939862403105183`*^9, 3.893986240607397*^9}, {
   3.8939862974824095`*^9, 3.8939862980448885`*^9}, {3.893986492982394*^9, 
   3.8939864933260612`*^9}, 3.893986597986005*^9, {3.8939867326579714`*^9, 
   3.893986733329897*^9}, {3.893986839361103*^9, 3.8939868399704695`*^9}, {
   3.893986906251729*^9, 3.893986907032993*^9}, {3.893986962751754*^9, 
   3.8939869631891975`*^9}, {3.893987021782939*^9, 3.893987022314254*^9}, {
   3.893987084174264*^9, 3.893987084783597*^9}, {3.8939871307836747`*^9, 
   3.8939871311899605`*^9}, {3.893987192877161*^9, 3.8939871933615036`*^9}, {
   3.893987239189711*^9, 3.8939872395960145`*^9}, {3.8939873108772616`*^9, 
   3.8939873112679462`*^9}, 3.8939873813303595`*^9, {3.8939874822678585`*^9, 
   3.893987482533518*^9}, 3.893987520220901*^9, {3.8942501437690825`*^9, 
   3.894250146300315*^9}},
 CellLabel->"In[1]:=",ExpressionUUID->"87132b6c-1068-459e-a81a-882a50abf985"],

Cell[BoxData[
 RowBox[{"mp", "=", "0.0"}]], "Input",
 CellChangeTimes->{{3.8925440674694495`*^9, 3.8925440674849777`*^9}, 
   3.8925457981569347`*^9, 3.8939702833255596`*^9, {3.8939719864051123`*^9, 
   3.893971986858184*^9}, {3.8939722527019873`*^9, 3.893972253327038*^9}, {
   3.8939723493269825`*^9, 3.8939723498895917`*^9}, {3.8939724562489586`*^9, 
   3.893972456733323*^9}, {3.893972530811431*^9, 3.8939725313425827`*^9}, {
   3.893972583514581*^9, 3.893972584108341*^9}, {3.893972647733201*^9, 
   3.8939726481552057`*^9}, {3.8939729589676995`*^9, 
   3.8939729594677153`*^9}, {3.893973258373965*^9, 3.8939732587176065`*^9}, {
   3.8939733517019854`*^9, 3.8939733520302134`*^9}, 3.893973432686452*^9, {
   3.893973595530078*^9, 3.89397359579573*^9}, {3.893973726061466*^9, 
   3.8939737264363585`*^9}, {3.89397382101445*^9, 3.8939738212645903`*^9}, {
   3.8939740615302153`*^9, 3.8939740619676104`*^9}, {3.8939741127332335`*^9, 
   3.893974113436449*^9}, {3.893974163514573*^9, 3.89397416404583*^9}, {
   3.893974212514476*^9, 3.8939742129364557`*^9}, {3.8939742636863585`*^9, 
   3.8939742641550984`*^9}, {3.8939743379051113`*^9, 
   3.8939743391395164`*^9}, {3.8939744041082363`*^9, 3.893974404483201*^9}, 
   3.8939745132332015`*^9, {3.893974963184492*^9, 3.8939749637939386`*^9}, {
   3.8939750565126133`*^9, 3.8939750569031916`*^9}, {3.893975139825115*^9, 
   3.893975140668907*^9}, {3.893975208450111*^9, 3.893975208762581*^9}, {
   3.893975259903206*^9, 3.8939752604033136`*^9}, {3.893975336153228*^9, 
   3.8939753369032264`*^9}, {3.893975386043852*^9, 3.893975386543852*^9}, {
   3.893975438059488*^9, 3.8939754384969893`*^9}, {3.893975496121957*^9, 
   3.8939754965126104`*^9}, {3.893985897497875*^9, 3.8939858978886395`*^9}},
 CellLabel->"In[2]:=",ExpressionUUID->"f9656dd6-86ca-4440-9f13-5cb6a18803e7"],

Cell[BoxData[
 RowBox[{"Nsize", "=", "150.0"}]], "Input",
 CellChangeTimes->{{3.892544079172433*^9, 3.892544079172433*^9}, {
   3.8925457849693575`*^9, 3.892545788594356*^9}, {3.892585867723098*^9, 
   3.892585868819933*^9}, {3.8942501500347195`*^9, 3.894250150394087*^9}, {
   3.8942503279408665`*^9, 3.8942503283003464`*^9}, {3.8942504057378263`*^9, 
   3.894250406378473*^9}, {3.894250531941044*^9, 3.8942505376128387`*^9}, {
   3.8942508983471684`*^9, 3.8942508986909566`*^9}, {3.894250986003481*^9, 
   3.8942509880659485`*^9}, {3.894251081050289*^9, 3.8942510832066393`*^9}, {
   3.8942511949878006`*^9, 3.894251195503472*^9}, 3.894251295690866*^9, 
   3.8942513551441593`*^9, 3.894251586956549*^9, {3.8942517248627977`*^9, 
   3.8942517250971165`*^9}, {3.8942518179252996`*^9, 
   3.8942518186597233`*^9}, {3.894252406814392*^9, 3.8942524073613*^9}, {
   3.894252622080026*^9, 3.8942526226894007`*^9}, {3.894252707939286*^9, 
   3.8942527086111336`*^9}, {3.894252795501945*^9, 3.8942527960176697`*^9}, {
   3.894252931845643*^9, 3.8942529323612995`*^9}},
 CellLabel->
  "In[277]:=",ExpressionUUID->"e767287d-8bd5-40e2-a5a3-272b1682a3a1"],

Cell[BoxData[
 RowBox[{"sd", "=", "0.05"}]], "Input",
 CellChangeTimes->{{3.8925440912818503`*^9, 3.8925440912818503`*^9}, 
   3.892546259984971*^9, 3.89285028863503*^9, {3.892868053648449*^9, 
   3.8928680548517094`*^9}, {3.8928698834845614`*^9, 
   3.8928698858751593`*^9}, {3.8928701320031166`*^9, 
   3.8928701353938303`*^9}, {3.892873947145461*^9, 3.892873947442322*^9}, {
   3.892974415427943*^9, 3.8929744159748926`*^9}, {3.893017217408739*^9, 
   3.8930172176274652`*^9}, {3.8930174297855654`*^9, 3.893017430238721*^9}, {
   3.8930185367063065`*^9, 3.893018537190695*^9}, {3.8938006398375545`*^9, 
   3.893800642337556*^9}, 3.893818328185038*^9, 3.893970105200554*^9, 
   3.8939733458738303`*^9, 3.8939858933417897`*^9, 3.8939864860291815`*^9, 
   3.8942501558627367`*^9, 3.894251289378455*^9},
 CellLabel->
  "In[245]:=",ExpressionUUID->"7200beb6-e54f-4347-841d-e7f63869a287"],

Cell[BoxData[
 RowBox[{"sh", "=", "0.03"}]], "Input",
 CellChangeTimes->{{3.8925441023286963`*^9, 3.8925441023286963`*^9}, {
   3.892868060757848*^9, 3.892868061226711*^9}, {3.8928701407063293`*^9, 
   3.8928701410657034`*^9}, {3.8928739504892063`*^9, 3.892873950676694*^9}, 
   3.8929744193342967`*^9, 3.8930157182043266`*^9, {3.893017221908801*^9, 
   3.8930172221275473`*^9}, {3.8930173456137514`*^9, 3.893017346160706*^9}, 
   3.8930185462883186`*^9, 3.8938006485405164`*^9, 3.893818320356883*^9, 
   3.8938185147631545`*^9, 3.8939733485301104`*^9, {3.8939743987801886`*^9, 
   3.8939743997645683`*^9}, 3.8939873079865227`*^9, 3.894250154097169*^9, 
   3.894251291315941*^9, 3.8942515910659475`*^9},
 CellLabel->
  "In[164]:=",ExpressionUUID->"c2dbce45-adfa-4ce9-b220-6f8ca93448a2"],

Cell[BoxData[
 RowBox[{"alpha", "=", "0.05"}]], "Input",
 CellChangeTimes->{{3.8925441132506957`*^9, 3.8925441132662277`*^9}, 
   3.892585929453307*^9, 3.892587305165618*^9, 3.89285110136934*^9, 
   3.8928511829630194`*^9, {3.8928512260098815`*^9, 3.8928512263535943`*^9}, 
   3.8928512875123224`*^9, {3.892851366559154*^9, 3.8928513669029493`*^9}, {
   3.8928515300614557`*^9, 3.8928515304207325`*^9}, {3.8928515856284847`*^9, 
   3.89285158639427*^9}, {3.89285165790979*^9, 3.89285165833177*^9}, {
   3.8928517025991096`*^9, 3.8928517063647337`*^9}, {3.892852246907894*^9, 
   3.8928522488766737`*^9}, {3.8928522831266127`*^9, 3.8928522844079247`*^9}, 
   3.8928523555330486`*^9, {3.8928524048121886`*^9, 3.8928524051402445`*^9}, 
   3.89285247329904*^9, {3.892852530283348*^9, 3.8928525310645475`*^9}, 
   3.892852606220786*^9, {3.892866854227374*^9, 3.8928668592429876`*^9}, 
   3.8928669121979465`*^9, {3.892866958699833*^9, 3.892866959402959*^9}, 
   3.892867092214608*^9, {3.8928674152026606`*^9, 3.892867415687114*^9}, 
   3.892867476127118*^9, {3.892867521031784*^9, 3.8928675215943375`*^9}, 
   3.8928675669692793`*^9, {3.8928677957090797`*^9, 3.8928677986778507`*^9}, {
   3.892868065867219*^9, 3.8928680695860825`*^9}, 3.8928681656814475`*^9, {
   3.892868223712697*^9, 3.8928682240720725`*^9}, 3.8928683528242044`*^9, {
   3.892868419764139*^9, 3.892868420357999*^9}, 3.8928684855138063`*^9, {
   3.892868531888777*^9, 3.8928685327014027`*^9}, 3.892868578795055*^9, {
   3.8928686248887987`*^9, 3.8928686253262777`*^9}, 3.8928686658888063`*^9, {
   3.892868735642761*^9, 3.8928687362364407`*^9}, 3.892868781877142*^9, {
   3.8928688237521305`*^9, 3.892868824455159*^9}, 3.892869445900215*^9, {
   3.8928694910096035`*^9, 3.8928694918221025`*^9}, 3.892869534729745*^9, {
   3.892869574434156*^9, 3.8928695750592623`*^9}, 3.8928696146997185`*^9, {
   3.892869652965502*^9, 3.892869653465503*^9}, 3.8928696988419976`*^9, {
   3.8928697412638617`*^9, 3.892869743857727*^9}, {3.8928698950939713`*^9, 
   3.892869897484557*^9}, 3.89287106997602*^9, {3.8928711212260246`*^9, 
   3.892871121507333*^9}, 3.8928711636940775`*^9, {3.892871204977634*^9, 
   3.892871205368333*^9}, 3.8928712522300205`*^9, 3.8928714027925186`*^9, 
   3.8928714599174566`*^9, {3.892871534465928*^9, 3.892871534809682*^9}, 
   3.892871599422447*^9, {3.8928716825024924`*^9, 3.892871684268114*^9}, 
   3.8928717274399557`*^9, {3.8928717710338173`*^9, 3.892871771565096*^9}, 
   3.8928718507525635`*^9, {3.892871897924365*^9, 3.892871898486966*^9}, 
   3.8928719470649333`*^9, {3.89287198637749*^9, 3.892871986986867*^9}, 
   3.892872025705615*^9, {3.8928721392120633`*^9, 3.8928721397434235`*^9}, 
   3.8928724638305817`*^9, {3.8928724986274605`*^9, 3.892872499158684*^9}, 
   3.8928725384555197`*^9, {3.8928725780962057`*^9, 3.8928725801587076`*^9}, {
   3.8928740524164047`*^9, 3.8928740528226423`*^9}, 3.8928842082143755`*^9, {
   3.8928842569331255`*^9, 3.8928842572456055`*^9}, 3.892884345576601*^9, {
   3.892884409201618*^9, 3.892884409545349*^9}, 3.8928844564515*^9, {
   3.892884496826481*^9, 3.8928844974984474`*^9}, 3.892884544873387*^9, {
   3.8928845882016163`*^9, 3.892884588545354*^9}, 3.892884631880107*^9, 
   3.8928846802239475`*^9, 3.8928847228175716`*^9, {3.892884768411351*^9, 
   3.892884769036457*^9}, 3.8928848115832376`*^9, {3.8928848559269876`*^9, 
   3.892884856692607*^9}, 3.8928849065208273`*^9, {3.89288496644261*^9, 
   3.8928849672863626`*^9}, 3.892885013552079*^9, {3.8928850773670015`*^9, 
   3.8928850778826165`*^9}, 3.8928851564939966`*^9, {3.8928851960564346`*^9, 
   3.8928851982440667`*^9}, {3.8929744292717576`*^9, 3.892974432099922*^9}, 
   3.892974676836681*^9, {3.89297492058906*^9, 3.8929749209327383`*^9}, 
   3.8929750252139845`*^9, {3.892975113026473*^9, 3.89297511369845*^9}, 
   3.89297520099524*^9, {3.892975296587554*^9, 3.8929752969626446`*^9}, 
   3.8929753959955215`*^9, {3.892975484150038*^9, 3.8929754847907743`*^9}, 
   3.8929759260524597`*^9, {3.892976010710414*^9, 3.8929760114136243`*^9}, 
   3.892976101444863*^9, {3.892976195384774*^9, 3.892976196025571*^9}, 
   3.8929762799814157`*^9, {3.8929763670615735`*^9, 3.892976368530405*^9}, 
   3.8929765097823167`*^9, {3.892976579410101*^9, 3.8929765800507736`*^9}, 
   3.8929766719902763`*^9, {3.892976762321534*^9, 3.892976762884138*^9}, {
   3.892976817292576*^9, 3.8929768262144337`*^9}, 3.8929769518886595`*^9, {
   3.89297704362301*^9, 3.892977045966854*^9}, {3.892977220982293*^9, 
   3.892977221404134*^9}, 3.8929774911385665`*^9, {3.8929776019823275`*^9, 
   3.892977603747944*^9}, 3.892977688185444*^9, {3.892977778157278*^9, 
   3.89297777851657*^9}, 3.892977867141608*^9, {3.892977942112071*^9, 
   3.8929779427840405`*^9}, 3.8929780434421005`*^9, {3.8929781295202045`*^9, 
   3.892978130192048*^9}, 3.8929782376788483`*^9, {3.8929783350874505`*^9, 
   3.892978335853036*^9}, 3.8929784254155393`*^9, {3.892978510962557*^9, 
   3.8929785115405827`*^9}, 3.8929786614175725`*^9, {3.8929787510581894`*^9, 
   3.892978751761327*^9}, 3.8929788406206894`*^9, {3.8929789731840353`*^9, 
   3.8929789737621956`*^9}, 3.8929790497639046`*^9, {3.892979174295152*^9, 
   3.892979174795249*^9}, 3.8929792691545258`*^9, {3.8929793446076546`*^9, 
   3.892979347763999*^9}, {3.8930157232511663`*^9, 3.8930157239230127`*^9}, 
   3.893015968391873*^9, {3.8930160064073906`*^9, 3.893016006720045*^9}, {
   3.8930161216459513`*^9, 3.893016150427226*^9}, 3.893016218555126*^9, {
   3.893017069049342*^9, 3.8930170698618555`*^9}, {3.893017225736812*^9, 
   3.8930172261118155`*^9}, 3.893019271341547*^9, 3.893800659150054*^9, 
   3.893817362388133*^9, {3.893817424856962*^9, 3.893817425200739*^9}, 
   3.8938174860287995`*^9, {3.8938175490912895`*^9, 3.893817549372624*^9}, 
   3.893817587388266*^9, {3.8938176234976153`*^9, 3.8938176247944922`*^9}, {
   3.8938176605443563`*^9, 3.8938177172630887`*^9}, {3.893817748466386*^9, 
   3.8938177494507604`*^9}, {3.893817779966217*^9, 3.8938178012945213`*^9}, {
   3.8938178375131454`*^9, 3.8938180321226134`*^9}, {3.893818354185082*^9, 
   3.893818354794511*^9}, 3.8938183978413467`*^9, {3.8938184433569136`*^9, 
   3.893818443638101*^9}, {3.8938185206226373`*^9, 3.893818521169489*^9}, 
   3.893818563966385*^9, {3.8938185967007627`*^9, 3.8938185974350104`*^9}, 
   3.89381923481973*^9, {3.8938193175696836`*^9, 3.8938193184759398`*^9}, {
   3.893819352100941*^9, 3.8938194058196936`*^9}, {3.8938194360853157`*^9, 
   3.893819436444765*^9}, {3.893819496554063*^9, 3.893819526351016*^9}, {
   3.8938195944134417`*^9, 3.8938196512572947`*^9}, {3.8938196841634398`*^9, 
   3.893819845788516*^9}, {3.893837002808608*^9, 3.89383700315228*^9}, 
   3.8938371443397408`*^9, {3.8938372292929087`*^9, 3.8938372296367617`*^9}, 
   3.8938373235585237`*^9, {3.893837393824243*^9, 3.8938373941836386`*^9}, 
   3.8938374622819085`*^9, {3.893837545484991*^9, 3.893837545906951*^9}, 
   3.893837621875621*^9, {3.8938377176568565`*^9, 3.893837718219447*^9}, 
   3.8938377881569633`*^9, 3.893837880578742*^9, 3.893837948953746*^9, {
   3.893838109485057*^9, 3.8938381101100035`*^9}, 3.8938382121568813`*^9, {
   3.893838284891206*^9, 3.893838285672475*^9}, 3.89383834921945*^9, {
   3.893838416656952*^9, 3.893838418172475*^9}, 3.89383849171937*^9, {
   3.8938385480318065`*^9, 3.8938385485788517`*^9}, 3.893838611141241*^9, {
   3.893838668328847*^9, 3.893838671203735*^9}, {3.893838741844369*^9, 
   3.893838742188118*^9}, 3.8938388458912153`*^9, {3.893838946798854*^9, 
   3.893838947173956*^9}, 3.893839025548848*^9, {3.893839127158228*^9, 
   3.8938391275645547`*^9}, 3.8938392052832465`*^9, {3.893839283517666*^9, 
   3.893839283923897*^9}, 3.8938393718145304`*^9, {3.893839462439477*^9, 
   3.8938394630488205`*^9}, 3.893839534517603*^9, 3.8938395977051497`*^9, 
   3.893839669814495*^9, {3.8938397368613195`*^9, 3.8938397374863024`*^9}, 
   3.893839808330099*^9, {3.8938398895176997`*^9, 3.893839890189446*^9}, 
   3.893839951345727*^9, {3.8938400285488567`*^9, 3.8938400292206964`*^9}, 
   3.893840099205102*^9, {3.89384015890823*^9, 3.8938401593926015`*^9}, 
   3.893840231330092*^9, {3.8938402929550905`*^9, 3.893840295361349*^9}, {
   3.8938404160175667`*^9, 3.8938404206582265`*^9}, {3.8939701431223927`*^9, 
   3.893970143450631*^9}},
 CellLabel->"In[6]:=",ExpressionUUID->"97b0bd07-17af-4df1-b35a-2a4f0e11d52b"],

Cell[BoxData[
 RowBox[{"h", "=", "0.50"}]], "Input",
 CellChangeTimes->{{3.892544124985074*^9, 3.892544125000575*^9}, {
   3.8929744368029413`*^9, 3.892974437756056*^9}, {3.892977216169821*^9, 
   3.8929772163104925`*^9}, {3.893015867438689*^9, 3.893015870641816*^9}, 
   3.8930185621009145`*^9, {3.893018661713586*^9, 3.8930186619792347`*^9}, {
   3.893018856274474*^9, 3.893018856633819*^9}, {3.893018975102623*^9, 
   3.893018975383848*^9}, {3.893816473997511*^9, 3.893816476856908*^9}, 
   3.8938370089335012`*^9, {3.893838747031823*^9, 3.8938387474381046`*^9}, {
   3.893970110888076*^9, 3.8939701129817734`*^9}},
 CellLabel->"In[7]:=",ExpressionUUID->"ecad3453-f555-4e3e-b67d-6537967babe7"],

Cell[BoxData[
 RowBox[{"Qa", "=", "0.50"}]], "Input",
 CellChangeTimes->{{3.8925441385788*^9, 3.8925441407663035`*^9}, {
   3.892851114900483*^9, 3.8928511152599764`*^9}, 3.893970118013151*^9},
 CellLabel->"In[8]:=",ExpressionUUID->"222e0222-4be6-4fd9-8fbd-034ea82c9cab"],

Cell[BoxData[
 RowBox[{"p0", "=", 
  RowBox[{"1.0", "/", 
   RowBox[{"(", 
    RowBox[{"2.0", " ", "*", "Nsize"}], ")"}]}]}]], "Input",
 CellChangeTimes->{{3.892544163750592*^9, 3.892544163750592*^9}, {
  3.892546393203668*^9, 3.892546394875602*^9}, {3.8925464820161734`*^9, 
  3.8925464829382*^9}},
 CellLabel->
  "In[278]:=",ExpressionUUID->"58dce780-fa09-4b4b-bac9-2a5343d7582b"],

Cell[BoxData[
 RowBox[{"m", "=", 
  RowBox[{"ms", "+", 
   RowBox[{
    RowBox[{"(", 
     RowBox[{"1.0", "-", "alpha"}], ")"}], "*", " ", "mp", "*", " ", 
    "0.5"}]}]}]], "Input",
 CellChangeTimes->{{3.892544181063157*^9, 3.8925441835318546`*^9}, {
  3.8925464045318575`*^9, 3.892546408891325*^9}, {3.892546489828734*^9, 
  3.8925464952037325`*^9}},
 CellLabel->"In[10]:=",ExpressionUUID->"3ac88328-2e50-4e2f-93e4-605cb2e4f98e"],

Cell[BoxData[
 RowBox[{"A1", "=", 
  RowBox[{
   RowBox[{"2.0", "*", 
    RowBox[{"(", 
     RowBox[{"2.0", "-", "alpha"}], ")"}], "*", "Nsize", "*", "m", "*", 
    "Qa"}], "-", "1.0"}]}]], "Input",
 CellChangeTimes->{{3.8925441957350454`*^9, 3.8925441996412315`*^9}},
 CellLabel->
  "In[279]:=",ExpressionUUID->"fd06d8f2-1505-4c34-b1ff-255a21016609"],

Cell[BoxData[
 RowBox[{"B1", "=", 
  RowBox[{
   RowBox[{"2.0", "*", 
    RowBox[{"(", 
     RowBox[{"2.0", "-", "alpha"}], ")"}], "*", "Nsize", "*", "m", "*", 
    RowBox[{"(", 
     RowBox[{"1.0", "-", "Qa"}], ")"}]}], "-", "1.0"}]}]], "Input",
 CellChangeTimes->{{3.8925442245786657`*^9, 3.8925442245786657`*^9}},
 CellLabel->
  "In[280]:=",ExpressionUUID->"e3aafd96-43aa-454b-b78c-bb1d1fed79ad"],

Cell[BoxData[
 RowBox[{"C1", "=", 
  RowBox[{
   RowBox[{"(", 
    RowBox[{"2", "-", "alpha"}], ")"}], "*", "Nsize", "*", 
   RowBox[{"NIntegrate", "[", 
    RowBox[{
     RowBox[{
      RowBox[{"x", "^", "A1"}], "*", 
      RowBox[{
       RowBox[{"(", 
        RowBox[{"1", "-", "x"}], ")"}], "^", "B1"}], "*", 
      RowBox[{"Exp", "[", 
       RowBox[{
        RowBox[{
         RowBox[{"-", "2"}], "*", "Nsize", "*", 
         RowBox[{"(", 
          RowBox[{"1", "-", "alpha"}], ")"}], "*", 
         RowBox[{"(", 
          RowBox[{"1", "-", 
           RowBox[{"2", "*", "h"}]}], ")"}], "*", "sd", "*", 
         RowBox[{"x", "^", "2"}]}], "-", 
        RowBox[{"2", "*", "Nsize", "*", 
         RowBox[{"(", 
          RowBox[{
           RowBox[{
            RowBox[{"(", 
             RowBox[{"alpha", "+", 
              RowBox[{"2", "*", "h", "*", 
               RowBox[{"(", 
                RowBox[{"1", "-", "alpha"}], ")"}]}]}], ")"}], "*", "sd"}], 
           "+", 
           RowBox[{"2", "*", "sh", "*", 
            RowBox[{"(", 
             RowBox[{"1", "-", "alpha"}], ")"}]}]}], ")"}], "*", "x"}]}], 
       "]"}]}], ",", 
     RowBox[{"{", 
      RowBox[{"x", ",", "0", ",", "1"}], "}"}]}], "]"}]}]}]], "Input",
 CellChangeTimes->{{3.892544259203889*^9, 3.892544259203889*^9}, {
  3.8925443257349715`*^9, 3.892544335875701*^9}, {3.892586059916922*^9, 
  3.8925860864926414`*^9}, {3.89285049696596*^9, 3.892850512356648*^9}, {
  3.893814182475402*^9, 3.8938141828503447`*^9}, {3.893814292490958*^9, 
  3.8938142983190317`*^9}, {3.8938168495601163`*^9, 3.8938168579037976`*^9}, {
  3.89381700952879*^9, 3.893817019810079*^9}, {3.8938170763725386`*^9, 
  3.893817102732009*^9}},
 CellLabel->
  "In[281]:=",ExpressionUUID->"2a12b429-390b-4c0d-aba1-4df295593ef3"],

Cell[BoxData[
 RowBox[{"C0", "=", 
  RowBox[{"1.0", "/", "C1"}]}]], "Input",
 CellChangeTimes->{{3.89254434743818*^9, 3.8925443564694586`*^9}},
 CellLabel->
  "In[282]:=",ExpressionUUID->"69944a1b-52a0-4d79-bfaa-dea3422c58bd"],

Cell[BoxData[
 RowBox[{"pia", "=", 
  RowBox[{
   RowBox[{"(", 
    RowBox[{"2", "-", "alpha"}], ")"}], "*", "Nsize", "*", "2.0", "*", "C0", 
   "*", 
   RowBox[{"NIntegrate", "[", 
    RowBox[{
     RowBox[{
      RowBox[{"x", "^", 
       RowBox[{"(", 
        RowBox[{"A1", "+", "1"}], ")"}]}], "*", 
      RowBox[{
       RowBox[{"(", 
        RowBox[{"1.0", "-", "x"}], ")"}], "^", 
       RowBox[{"(", 
        RowBox[{"B1", "+", "1"}], ")"}]}], "*", 
      RowBox[{"Exp", "[", 
       RowBox[{
        RowBox[{
         RowBox[{"-", "2.0"}], "*", "Nsize", "*", 
         RowBox[{"(", 
          RowBox[{"1.0", "-", "alpha"}], ")"}], "*", 
         RowBox[{"(", 
          RowBox[{"1.0", "-", 
           RowBox[{"2.0", "*", "h"}]}], ")"}], "*", "sd", "*", "x", "*", 
         "x"}], "-", 
        RowBox[{"2.0", "*", "Nsize", "*", 
         RowBox[{"(", 
          RowBox[{
           RowBox[{
            RowBox[{"(", 
             RowBox[{"alpha", "+", 
              RowBox[{"2.0", "*", 
               RowBox[{"(", 
                RowBox[{"1.0", "-", "alpha"}], ")"}], "*", "h"}]}], ")"}], 
            "*", "sd"}], "+", 
           RowBox[{"2.0", "*", "sh", "*", 
            RowBox[{"(", 
             RowBox[{"1.0", "-", "alpha"}], ")"}]}]}], ")"}], "*", "x"}]}], 
       "]"}]}], ",", 
     RowBox[{"{", 
      RowBox[{"x", ",", "0", ",", "1"}], "}"}]}], "]"}]}]}]], "Input",
 CellChangeTimes->{{3.8925443824382286`*^9, 3.8925443824382286`*^9}, {
  3.8928514689050884`*^9, 3.8928514791082025`*^9}, {3.8938142665378265`*^9, 
  3.8938142669596996`*^9}},
 CellLabel->
  "In[283]:=",ExpressionUUID->"3f8ab1bd-b7fe-4529-a9aa-6984cc4cc38a"],

Cell[BoxData[
 RowBox[{"C1", "=", 
  RowBox[{
   RowBox[{"(", 
    RowBox[{"2", "-", "alpha"}], ")"}], "*", "Nsize", "*", 
   RowBox[{"NIntegrate", "[", 
    RowBox[{
     RowBox[{
      RowBox[{"x", "^", "A1"}], "*", 
      RowBox[{
       RowBox[{"(", 
        RowBox[{"1.0", "-", "x"}], ")"}], "^", "B1"}]}], ",", 
     RowBox[{"{", 
      RowBox[{"x", ",", "0", ",", "1"}], "}"}]}], "]"}]}]}]], "Input",
 CellChangeTimes->{{3.892544426531953*^9, 3.892544426531953*^9}, {
  3.8928505507651234`*^9, 3.8928505569682336`*^9}},
 CellLabel->
  "In[303]:=",ExpressionUUID->"0e2ad6f2-29e2-42d8-a408-2394d2249e56"],

Cell[BoxData[
 RowBox[{"C0", "=", 
  RowBox[{"1.0", "/", "C1"}]}]], "Input",
 CellChangeTimes->{{3.892544435938106*^9, 3.8925444416881075`*^9}},
 CellLabel->
  "In[304]:=",ExpressionUUID->"434f05a1-c280-4e30-9acf-613f5279ccea"],

Cell[BoxData[
 RowBox[{"pis", "=", 
  RowBox[{
   RowBox[{"(", 
    RowBox[{"2", "-", "alpha"}], ")"}], "*", "Nsize", "*", "2", "*", "C0", 
   "*", 
   RowBox[{"NIntegrate", "[", 
    RowBox[{
     RowBox[{
      RowBox[{"x", "^", 
       RowBox[{"(", 
        RowBox[{"A1", "+", "1"}], ")"}]}], "*", 
      RowBox[{
       RowBox[{"(", 
        RowBox[{"1", "-", "x"}], ")"}], "^", 
       RowBox[{"(", 
        RowBox[{"B1", "+", "1"}], ")"}]}]}], ",", 
     RowBox[{"{", 
      RowBox[{"x", ",", "0", ",", "1"}], "}"}]}], "]"}]}]}]], "Input",
 CellChangeTimes->{{3.8925444615474434`*^9, 3.8925444615474434`*^9}, {
  3.8925898286812315`*^9, 3.892589832431201*^9}, {3.892851504436358*^9, 
  3.8928515137645884`*^9}},
 CellLabel->
  "In[305]:=",ExpressionUUID->"dfec026d-f536-4a66-831f-9c10e75565f1"],

Cell[BoxData[
 RowBox[{"paps", "=", 
  RowBox[{"pia", "/", "pis"}]}]], "Input",
 CellChangeTimes->{{3.892544589953743*^9, 3.892544589953743*^9}},
 CellLabel->
  "In[306]:=",ExpressionUUID->"c524dfc0-149f-4657-bb58-286461be8cd9"],

Cell[BoxData[
 RowBox[{"A2", "=", 
  RowBox[{
   RowBox[{"-", "2"}], "*", 
   RowBox[{"(", 
    RowBox[{"2", "-", "alpha"}], ")"}], "*", "Nsize", "*", "m", "*", 
   "Qa"}]}]], "Input",
 CellChangeTimes->{{3.892544626891319*^9, 3.8925446287505817`*^9}, {
  3.8925897786968327`*^9, 3.8925897804780965`*^9}},
 CellLabel->
  "In[284]:=",ExpressionUUID->"cf763abb-1c75-4386-b241-ef33e6599514"],

Cell[BoxData[
 RowBox[{"B2", "=", 
  RowBox[{
   RowBox[{"-", "2"}], "*", 
   RowBox[{"(", 
    RowBox[{"2", "-", "alpha"}], ")"}], "*", "Nsize", "*", "m", "*", 
   RowBox[{"(", 
    RowBox[{"1", "-", "Qa"}], ")"}]}]}]], "Input",
 CellChangeTimes->{{3.892544908016196*^9, 3.892544908016196*^9}, {
  3.89258978297808*^9, 3.892589787571748*^9}},
 CellLabel->
  "In[285]:=",ExpressionUUID->"a5b0e62b-a2f6-48be-92bd-b926571dc91d"],

Cell[BoxData[
 RowBox[{"C2", "=", 
  RowBox[{"NIntegrate", "[", 
   RowBox[{
    RowBox[{
     RowBox[{"x", "^", "A2"}], "*", 
     RowBox[{
      RowBox[{"(", 
       RowBox[{"1", "-", "x"}], ")"}], "^", "B2"}], "*", 
     RowBox[{"Exp", "[", 
      RowBox[{
       RowBox[{"2", "*", "Nsize", "*", 
        RowBox[{"(", 
         RowBox[{"1", "-", "alpha"}], ")"}], "*", 
        RowBox[{"(", 
         RowBox[{"1", "-", 
          RowBox[{"2", "*", "h"}]}], ")"}], "*", "sd", "*", 
        RowBox[{"x", "^", "2"}]}], "+", 
       RowBox[{"2", "*", "Nsize", "*", 
        RowBox[{"(", 
         RowBox[{
          RowBox[{
           RowBox[{"(", 
            RowBox[{"alpha", "+", 
             RowBox[{"2", "*", 
              RowBox[{"(", 
               RowBox[{"1", "-", "alpha"}], ")"}], "*", "h"}]}], ")"}], "*", 
           "sd"}], "+", 
          RowBox[{"2", "*", "sh", "*", 
           RowBox[{"(", 
            RowBox[{"1", "-", "alpha"}], ")"}]}]}], ")"}], "*", "x"}]}], 
      "]"}]}], ",", 
    RowBox[{"{", 
     RowBox[{"x", ",", "0", ",", "p0"}], "}"}]}], "]"}]}]], "Input",
 CellChangeTimes->{{3.8925449333600817`*^9, 3.8925449333600817`*^9}, {
  3.8925454895630946`*^9, 3.892545517703741*^9}, {3.8925897069915648`*^9, 
  3.8925897100854187`*^9}, {3.8925897487727833`*^9, 3.892589772681131*^9}, {
  3.8938148284128413`*^9, 3.893814828959692*^9}},
 CellLabel->
  "In[286]:=",ExpressionUUID->"7190a426-4af7-4e16-a383-9cdb0b5fa0d3"],

Cell[BoxData[
 RowBox[{"C3", "=", 
  RowBox[{"NIntegrate", "[", 
   RowBox[{
    RowBox[{
     RowBox[{"x", "^", "A2"}], "*", 
     RowBox[{
      RowBox[{"(", 
       RowBox[{"1", "-", "x"}], ")"}], "^", "B2"}], "*", 
     RowBox[{"Exp", "[", 
      RowBox[{
       RowBox[{"2", "*", "Nsize", "*", 
        RowBox[{"(", 
         RowBox[{"1", "-", "alpha"}], ")"}], "*", 
        RowBox[{"(", 
         RowBox[{"1", "-", 
          RowBox[{"2", "*", "h"}]}], ")"}], "*", "sd", "*", 
        RowBox[{"x", "^", "2"}]}], "+", 
       RowBox[{"2", "*", "Nsize", "*", 
        RowBox[{"(", 
         RowBox[{
          RowBox[{
           RowBox[{"(", 
            RowBox[{"alpha", "+", 
             RowBox[{"2", "*", 
              RowBox[{"(", 
               RowBox[{"1", "-", "alpha"}], ")"}], "*", "h"}]}], ")"}], "*", 
           "sd"}], "+", 
          RowBox[{"2", "*", "sh", "*", 
           RowBox[{"(", 
            RowBox[{"1", "-", "alpha"}], ")"}]}]}], ")"}], "*", "x"}]}], 
      "]"}]}], ",", 
    RowBox[{"{", 
     RowBox[{"x", ",", "0", ",", "1"}], "}"}]}], "]"}]}]], "Input",
 CellChangeTimes->{{3.892545025641301*^9, 3.892545025641301*^9}, {
  3.892589713585312*^9, 3.892589739694688*^9}, {3.8925897929311204`*^9, 
  3.8925898114624257`*^9}, {3.89381484500655*^9, 3.893814846037908*^9}},
 CellLabel->
  "In[287]:=",ExpressionUUID->"34266746-3ce7-4805-8f01-6c868255cdbd"],

Cell[BoxData[
 RowBox[{"ka", "=", 
  RowBox[{"C2", "/", "C3"}]}]], "Input",
 CellChangeTimes->{{3.8925450479850607`*^9, 3.8925450479850607`*^9}},
 CellLabel->
  "In[288]:=",ExpressionUUID->"97a3005f-1839-46a8-ae09-ae34cb8a7de5"],

Cell[BoxData[
 RowBox[{"C4", "=", 
  RowBox[{"NIntegrate", "[", 
   RowBox[{
    RowBox[{
     RowBox[{"x", "^", "A2"}], "*", 
     RowBox[{
      RowBox[{"(", 
       RowBox[{"1", "-", "x"}], ")"}], "^", "B2"}]}], ",", 
    RowBox[{"{", 
     RowBox[{"x", ",", "0", ",", "p0"}], "}"}]}], "]"}]}]], "Input",
 CellChangeTimes->{{3.8925451981724434`*^9, 3.8925451981724434`*^9}, {
  3.8925898856112504`*^9, 3.8925898857988496`*^9}},
 CellLabel->
  "In[289]:=",ExpressionUUID->"a4d88420-235a-4a20-81bd-262d38443a75"],

Cell[BoxData[
 RowBox[{"C5", "=", 
  RowBox[{"NIntegrate", "[", 
   RowBox[{
    RowBox[{
     RowBox[{"x", "^", "A2"}], "*", 
     RowBox[{
      RowBox[{"(", 
       RowBox[{"1", "-", "x"}], ")"}], "^", "B2"}]}], ",", 
    RowBox[{"{", 
     RowBox[{"x", ",", "0", ",", "1"}], "}"}]}], "]"}]}]], "Input",
 CellChangeTimes->{{3.892545223469421*^9, 3.892545223469421*^9}, {
  3.892589888064381*^9, 3.892589888251952*^9}},
 CellLabel->
  "In[290]:=",ExpressionUUID->"2847db51-c0e4-46af-88d6-c20d0415c841"],

Cell[BoxData[
 RowBox[{"ks", "=", 
  RowBox[{"C4", "/", "C5"}]}]], "Input",
 CellChangeTimes->{{3.8925452370787153`*^9, 3.8925452370787153`*^9}},
 CellLabel->
  "In[291]:=",ExpressionUUID->"56f061fa-c4aa-4320-8fd1-21a8a12a136b"],

Cell[BoxData[
 RowBox[{"ratio", "=", 
  RowBox[{"ka", "/", "ks"}]}]], "Input",
 CellChangeTimes->{{3.8925452479380426`*^9, 3.8925452758599367`*^9}},
 CellLabel->
  "In[292]:=",ExpressionUUID->"a2f72861-94af-4c91-9d67-b77e094be8f4"]
},
WindowSize->{1495, 833},
WindowMargins->{{Automatic, 69}, {Automatic, 53}},
FrontEndVersion->"11.3 for Microsoft Windows (64-bit) (2018\:5e743\:670828\
\:65e5)",
StyleDefinitions->"Default.nb"
]
(* End of Notebook Content *)

(* Internal cache information *)
(*CellTagsOutline
CellTagsIndex->{}
*)
(*CellTagsIndex
CellTagsIndex->{}
*)
(*NotebookFileOutline
Notebook[{
Cell[558, 20, 1132, 16, 28, "Input",ExpressionUUID->"87132b6c-1068-459e-a81a-882a50abf985"],
Cell[1693, 38, 1821, 25, 28, "Input",ExpressionUUID->"f9656dd6-86ca-4440-9f13-5cb6a18803e7"],
Cell[3517, 65, 1144, 17, 28, "Input",ExpressionUUID->"e767287d-8bd5-40e2-a5a3-272b1682a3a1"],
Cell[4664, 84, 885, 14, 28, "Input",ExpressionUUID->"7200beb6-e54f-4347-841d-e7f63869a287"],
Cell[5552, 100, 786, 12, 28, "Input",ExpressionUUID->"c2dbce45-adfa-4ce9-b220-6f8ca93448a2"],
Cell[6341, 114, 8328, 112, 28, "Input",ExpressionUUID->"97b0bd07-17af-4df1-b35a-2a4f0e11d52b"],
Cell[14672, 228, 696, 10, 28, "Input",ExpressionUUID->"ecad3453-f555-4e3e-b67d-6537967babe7"],
Cell[15371, 240, 271, 4, 28, "Input",ExpressionUUID->"222e0222-4be6-4fd9-8fbd-034ea82c9cab"],
Cell[15645, 246, 382, 9, 28, "Input",ExpressionUUID->"58dce780-fa09-4b4b-bac9-2a5343d7582b"],
Cell[16030, 257, 431, 10, 28, "Input",ExpressionUUID->"3ac88328-2e50-4e2f-93e4-605cb2e4f98e"],
Cell[16464, 269, 351, 9, 28, "Input",ExpressionUUID->"fd06d8f2-1505-4c34-b1ff-255a21016609"],
Cell[16818, 280, 399, 10, 28, "Input",ExpressionUUID->"e3aafd96-43aa-454b-b78c-bb1d1fed79ad"],
Cell[17220, 292, 1785, 46, 45, "Input",ExpressionUUID->"2a12b429-390b-4c0d-aba1-4df295593ef3"],
Cell[19008, 340, 226, 5, 28, "Input",ExpressionUUID->"69944a1b-52a0-4d79-bfaa-dea3422c58bd"],
Cell[19237, 347, 1650, 47, 83, "Input",ExpressionUUID->"3f8ab1bd-b7fe-4529-a9aa-6984cc4cc38a"],
Cell[20890, 396, 609, 17, 45, "Input",ExpressionUUID->"0e2ad6f2-29e2-42d8-a408-2394d2249e56"],
Cell[21502, 415, 227, 5, 28, "Input",ExpressionUUID->"434f05a1-c280-4e30-9acf-613f5279ccea"],
Cell[21732, 422, 800, 23, 45, "Input",ExpressionUUID->"dfec026d-f536-4a66-831f-9c10e75565f1"],
Cell[22535, 447, 228, 5, 28, "Input",ExpressionUUID->"c524dfc0-149f-4657-bb58-286461be8cd9"],
Cell[22766, 454, 388, 10, 28, "Input",ExpressionUUID->"cf763abb-1c75-4386-b241-ef33e6599514"],
Cell[23157, 466, 426, 11, 28, "Input",ExpressionUUID->"a5b0e62b-a2f6-48be-92bd-b926571dc91d"],
Cell[23586, 479, 1449, 39, 45, "Input",ExpressionUUID->"7190a426-4af7-4e16-a383-9cdb0b5fa0d3"],
Cell[25038, 520, 1388, 38, 45, "Input",ExpressionUUID->"34266746-3ce7-4805-8f01-6c868255cdbd"],
Cell[26429, 560, 228, 5, 28, "Input",ExpressionUUID->"97a3005f-1839-46a8-ae09-ae34cb8a7de5"],
Cell[26660, 567, 513, 14, 45, "Input",ExpressionUUID->"a4d88420-235a-4a20-81bd-262d38443a75"],
Cell[27176, 583, 504, 14, 45, "Input",ExpressionUUID->"2847db51-c0e4-46af-88d6-c20d0415c841"],
Cell[27683, 599, 228, 5, 28, "Input",ExpressionUUID->"56f061fa-c4aa-4320-8fd1-21a8a12a136b"],
Cell[27914, 606, 231, 5, 28, "Input",ExpressionUUID->"a2f72861-94af-4c91-9d67-b77e094be8f4"]
}
]
*)
