# Supplementary material for: The Ka /Ks and πa /πs Ratios under Different Models of Gametophytic and Sporophytic Selection
Source: Genome Biol Evol. 2023 Aug 10;15(8):evad151. doi: 10.1093/gbe/evad151 (PMC10443736; doi:10.1093/gbe/evad151)
Supplement: evad151_Supplementary_Data [file evad151_supplementary_data.zip › Antagonistic_notebook_mathematica.nb]

(* Content-type: application/vnd.wolfram.mathematica *)

(*** Wolfram Notebook File ***)
(* http://www.wolfram.com/nb *)

(* CreatedBy='Mathematica 11.3' *)

(*CacheID: 234*)
(* Internal cache information:
NotebookFileLineBreakTest
NotebookFileLineBreakTest
NotebookDataPosition[       158,          7]
NotebookDataLength[     29454,        613]
NotebookOptionsPosition[     26592,        572]
NotebookOutlinePosition[     26949,        588]
CellTagsIndexPosition[     26906,        585]
WindowFrame->Normal*)

(* Beginning of Notebook Content *)
Notebook[{
Cell[BoxData[
 RowBox[{"ms", "=", "0.0"}]], "Input",
 CellChangeTimes->{{3.8925440522662954`*^9, 3.892544052281818*^9}, 
   3.8925457943287277`*^9, 3.893925286354216*^9, {3.893925411713685*^9, 
   3.8939254120730762`*^9}, {3.893925543838709*^9, 3.893925544260445*^9}, {
   3.8939256797292156`*^9, 3.893925680557351*^9}, {3.8939257940886016`*^9, 
   3.893925794604336*^9}, {3.893925863307353*^9, 3.8939258638385696`*^9}, {
   3.8939259352918253`*^9, 3.893925935744955*^9}, {3.893926035619856*^9, 
   3.8939260360418034`*^9}, {3.893926085291727*^9, 3.893926085744953*^9}, {
   3.893926158401102*^9, 3.893926158729321*^9}, {3.893926264713626*^9, 
   3.893926265151208*^9}, 3.893926393604231*^9, {3.8939265100574274`*^9, 
   3.8939265108698545`*^9}, {3.893926640963607*^9, 3.893926641401199*^9}, {
   3.8939267522916994`*^9, 3.8939267528229775`*^9}, {3.893926808432396*^9, 
   3.8939268089323945`*^9}, {3.893926861807356*^9, 3.8939268624949493`*^9}, {
   3.893926962651102*^9, 3.893926963104231*^9}, {3.893927078885477*^9, 
   3.8939270794167833`*^9}, {3.8939271651354456`*^9, 
   3.8939271654949493`*^9}, {3.893927218697962*^9, 3.893927219026121*^9}, {
   3.893927312510553*^9, 3.893927312854336*^9}, 3.893927391557356*^9, {
   3.893927787104226*^9, 3.893927787401205*^9}, {3.8939279797761035`*^9, 
   3.893927980088604*^9}, {3.893928170635477*^9, 3.8939281711512003`*^9}, {
   3.8939282169479685`*^9, 3.8939282176354403`*^9}, {3.893928306494851*^9, 
   3.893928306916834*^9}, {3.893928349322981*^9, 3.893928349822978*^9}, {
   3.893928399385435*^9, 3.893928399854335*^9}, {3.8939284493698416`*^9, 
   3.8939284498074903`*^9}, {3.89392849505732*^9, 3.893928495432353*^9}, {
   3.8941755277718525`*^9, 3.8941755286467705`*^9}},
 CellLabel->"In[1]:=",ExpressionUUID->"87132b6c-1068-459e-a81a-882a50abf985"],

Cell[BoxData[
 RowBox[{"mp", "=", "0.0"}]], "Input",
 CellChangeTimes->{{3.8925440674694495`*^9, 3.8925440674849777`*^9}, 
   3.8925457981569347`*^9, 3.8939067969463725`*^9, 3.893906865118267*^9, 
   3.893907060055711*^9, 3.893907685946373*^9, 3.893907800758875*^9, 
   3.893908111008948*^9, 3.8939082927902017`*^9, {3.8939084047433157`*^9, 
   3.893908405024603*^9}, {3.893908711915122*^9, 3.8939087121183414`*^9}, {
   3.8939088403213725`*^9, 3.8939088407589493`*^9}, {3.893908943665121*^9, 
   3.8939089448370843`*^9}, {3.893909476722517*^9, 3.8939094777382307`*^9}, {
   3.8939095844275107`*^9, 3.8939095855682335`*^9}, {3.8939096868180733`*^9, 
   3.8939096872713375`*^9}, {3.893909783974386*^9, 3.893909784708763*^9}, {
   3.893909905271263*^9, 3.8939099055993767`*^9}, {3.893909989068139*^9, 
   3.8939099896618814`*^9}, {3.893910119833729*^9, 3.893910120224493*^9}, {
   3.893910243880639*^9, 3.893910244099489*^9}, {3.893910834940564*^9, 
   3.893910835190565*^9}, {3.8939109544250326`*^9, 3.893910955206159*^9}, {
   3.8939112467843103`*^9, 3.8939112470812917`*^9}, {3.8939114321906443`*^9, 
   3.8939114337843103`*^9}, {3.8939115864249334`*^9, 3.893911587362438*^9}, {
   3.8939117115343*^9, 3.893911711987542*^9}, {3.8939118101436863`*^9, 
   3.893911810612407*^9}, {3.8939119483936367`*^9, 3.8939119487843094`*^9}, {
   3.8939120261124334`*^9, 3.8939120264718847`*^9}, {3.89391209722178*^9, 
   3.8939120978780413`*^9}, 3.893912242221812*^9, {3.893912821018657*^9, 
   3.8939128216750407`*^9}, {3.893922825939581*^9, 3.893922826908276*^9}, {
   3.89392293206458*^9, 3.8939229325177994`*^9}, {3.893923027674034*^9, 
   3.8939230282365613`*^9}, {3.893923137752065*^9, 3.893923138220783*^9}, {
   3.893923268892704*^9, 3.893923269283324*^9}, {3.8939233381270857`*^9, 
   3.8939233390645046`*^9}, {3.8939235192052045`*^9, 
   3.8939235197364435`*^9}, {3.8939236236426935`*^9, 3.893923624033331*^9}, {
   3.8939247182422466`*^9, 3.8939247188829117`*^9}, 3.8941759041147356`*^9, {
   3.8941759603333263`*^9, 3.894175960786548*^9}, {3.89417601673958*^9, 
   3.8941760176770706`*^9}, {3.894176082036423*^9, 3.894176082802185*^9}, {
   3.8941778345921907`*^9, 3.894177834982793*^9}, {3.8941823876806393`*^9, 
   3.8941823909307194`*^9}},
 CellLabel->"In[2]:=",ExpressionUUID->"f9656dd6-86ca-4440-9f13-5cb6a18803e7"],

Cell[BoxData[
 RowBox[{"Nsize", "=", "50.0"}]], "Input",
 CellChangeTimes->{{3.892544079172433*^9, 3.892544079172433*^9}, {
   3.8925457849693575`*^9, 3.892545788594356*^9}, {3.892585867723098*^9, 
   3.892585868819933*^9}, {3.8942291792548943`*^9, 3.8942291794111614`*^9}, {
   3.89422968478616*^9, 3.8942296849735518`*^9}, {3.894229789004919*^9, 
   3.894229789332939*^9}, 3.8942298404110813`*^9, 3.8942308016883545`*^9, {
   3.8942313642039795`*^9, 3.8942313672040596`*^9}, {3.8942314613133435`*^9, 
   3.894231462172855*^9}, {3.894231565188325*^9, 3.894231565766466*^9}, {
   3.8942316861571045`*^9, 3.894231686547798*^9}, {3.8942317855946026`*^9, 
   3.8942317914071693`*^9}, {3.8942325667405643`*^9, 3.89423256692815*^9}, {
   3.8942326502874384`*^9, 3.894232651131134*^9}, 3.8942332391075864`*^9, {
   3.8942333522949567`*^9, 3.8942333541857166`*^9}, {3.894233442294962*^9, 
   3.8942334426856833`*^9}, {3.8942335509824877`*^9, 3.894233551560619*^9}, {
   3.8942337138888297`*^9, 3.8942337143106136`*^9}, {3.894233877998087*^9, 
   3.8942338814981947`*^9}, {3.8942339973262324`*^9, 
   3.8942339976387873`*^9}, {3.89423410695121*^9, 3.894234107435711*^9}, 
   3.894247378363184*^9, {3.8942483216835475`*^9, 3.8942483219648876`*^9}, {
   3.8942484176835866`*^9, 3.8942484182304797`*^9}, {3.8942485062148633`*^9, 
   3.894248506636763*^9}, {3.8942486193867054`*^9, 3.894248619792982*^9}, {
   3.894248712730456*^9, 3.894248714464879*^9}, {3.8942488268085375`*^9, 
   3.8942488270586276`*^9}, {3.894248924011731*^9, 3.8942489243711295`*^9}, 
   3.8943337168898582`*^9, {3.8943342207789035`*^9, 3.894334221122755*^9}, {
   3.8943343291382723`*^9, 3.8943343295600886`*^9}},
 CellLabel->"In[44]:=",ExpressionUUID->"e767287d-8bd5-40e2-a5a3-272b1682a3a1"],

Cell[BoxData[
 RowBox[{"sd", "=", "0.05"}]], "Input",
 CellChangeTimes->{{3.8925440912818503`*^9, 3.8925440912818503`*^9}, 
   3.892546259984971*^9, 3.89285028863503*^9, {3.892868053648449*^9, 
   3.8928680548517094`*^9}, {3.8928698834845614`*^9, 
   3.8928698858751593`*^9}, {3.8928701320031166`*^9, 
   3.8928701353938303`*^9}, {3.892873947145461*^9, 3.892873947442322*^9}, {
   3.892974415427943*^9, 3.8929744159748926`*^9}, {3.893017217408739*^9, 
   3.8930172176274652`*^9}, {3.8930174297855654`*^9, 3.893017430238721*^9}, {
   3.8930185367063065`*^9, 3.893018537190695*^9}, 3.893906775227706*^9, 
   3.8939101126932225`*^9, 3.893924810570309*^9, 3.8939262597918262`*^9, 
   3.894229169879816*^9, 3.8942332437794485`*^9},
 CellLabel->"In[4]:=",ExpressionUUID->"7200beb6-e54f-4347-841d-e7f63869a287"],

Cell[BoxData[
 RowBox[{"sh", "=", "0.03"}]], "Input",
 CellChangeTimes->{{3.8925441023286963`*^9, 3.8925441023286963`*^9}, {
   3.892868060757848*^9, 3.892868061226711*^9}, {3.8928701407063293`*^9, 
   3.8928701410657034`*^9}, {3.8928739504892063`*^9, 3.892873950676694*^9}, 
   3.8929744193342967`*^9, 3.8930157182043266`*^9, {3.893017221908801*^9, 
   3.8930172221275473`*^9}, {3.8930173456137514`*^9, 3.893017346160706*^9}, 
   3.8930185462883186`*^9, 3.893906773368187*^9, 3.893910115490012*^9, 
   3.893912102393634*^9, 3.893926261932289*^9, 3.8939272905416975`*^9, 
   3.8941755435998783`*^9, 3.894176354911474*^9, 3.894233245716823*^9, 
   3.8942473815194616`*^9},
 CellLabel->"In[5]:=",ExpressionUUID->"c2dbce45-adfa-4ce9-b220-6f8ca93448a2"],

Cell[BoxData[
 RowBox[{"alpha", "=", "0.5"}]], "Input",
 CellChangeTimes->{{3.8925441132506957`*^9, 3.8925441132662277`*^9}, 
   3.892585929453307*^9, 3.892587305165618*^9, 3.89285110136934*^9, 
   3.8928511829630194`*^9, {3.8928512260098815`*^9, 3.8928512263535943`*^9}, 
   3.8928512875123224`*^9, {3.892851366559154*^9, 3.8928513669029493`*^9}, {
   3.8928515300614557`*^9, 3.8928515304207325`*^9}, {3.8928515856284847`*^9, 
   3.89285158639427*^9}, {3.89285165790979*^9, 3.89285165833177*^9}, {
   3.8928517025991096`*^9, 3.8928517063647337`*^9}, {3.892852246907894*^9, 
   3.8928522488766737`*^9}, {3.8928522831266127`*^9, 3.8928522844079247`*^9}, 
   3.8928523555330486`*^9, {3.8928524048121886`*^9, 3.8928524051402445`*^9}, 
   3.89285247329904*^9, {3.892852530283348*^9, 3.8928525310645475`*^9}, 
   3.892852606220786*^9, {3.892866854227374*^9, 3.8928668592429876`*^9}, 
   3.8928669121979465`*^9, {3.892866958699833*^9, 3.892866959402959*^9}, 
   3.892867092214608*^9, {3.8928674152026606`*^9, 3.892867415687114*^9}, 
   3.892867476127118*^9, {3.892867521031784*^9, 3.8928675215943375`*^9}, 
   3.8928675669692793`*^9, {3.8928677957090797`*^9, 3.8928677986778507`*^9}, {
   3.892868065867219*^9, 3.8928680695860825`*^9}, 3.8928681656814475`*^9, {
   3.892868223712697*^9, 3.8928682240720725`*^9}, 3.8928683528242044`*^9, {
   3.892868419764139*^9, 3.892868420357999*^9}, 3.8928684855138063`*^9, {
   3.892868531888777*^9, 3.8928685327014027`*^9}, 3.892868578795055*^9, {
   3.8928686248887987`*^9, 3.8928686253262777`*^9}, 3.8928686658888063`*^9, {
   3.892868735642761*^9, 3.8928687362364407`*^9}, 3.892868781877142*^9, {
   3.8928688237521305`*^9, 3.892868824455159*^9}, 3.892869445900215*^9, {
   3.8928694910096035`*^9, 3.8928694918221025`*^9}, 3.892869534729745*^9, {
   3.892869574434156*^9, 3.8928695750592623`*^9}, 3.8928696146997185`*^9, {
   3.892869652965502*^9, 3.892869653465503*^9}, 3.8928696988419976`*^9, {
   3.8928697412638617`*^9, 3.892869743857727*^9}, {3.8928698950939713`*^9, 
   3.892869897484557*^9}, 3.89287106997602*^9, {3.8928711212260246`*^9, 
   3.892871121507333*^9}, 3.8928711636940775`*^9, {3.892871204977634*^9, 
   3.892871205368333*^9}, 3.8928712522300205`*^9, 3.8928714027925186`*^9, 
   3.8928714599174566`*^9, {3.892871534465928*^9, 3.892871534809682*^9}, 
   3.892871599422447*^9, {3.8928716825024924`*^9, 3.892871684268114*^9}, 
   3.8928717274399557`*^9, {3.8928717710338173`*^9, 3.892871771565096*^9}, 
   3.8928718507525635`*^9, {3.892871897924365*^9, 3.892871898486966*^9}, 
   3.8928719470649333`*^9, {3.89287198637749*^9, 3.892871986986867*^9}, 
   3.892872025705615*^9, {3.8928721392120633`*^9, 3.8928721397434235`*^9}, 
   3.8928724638305817`*^9, {3.8928724986274605`*^9, 3.892872499158684*^9}, 
   3.8928725384555197`*^9, {3.8928725780962057`*^9, 3.8928725801587076`*^9}, {
   3.8928740524164047`*^9, 3.8928740528226423`*^9}, 3.8928842082143755`*^9, {
   3.8928842569331255`*^9, 3.8928842572456055`*^9}, 3.892884345576601*^9, {
   3.892884409201618*^9, 3.892884409545349*^9}, 3.8928844564515*^9, {
   3.892884496826481*^9, 3.8928844974984474`*^9}, 3.892884544873387*^9, {
   3.8928845882016163`*^9, 3.892884588545354*^9}, 3.892884631880107*^9, 
   3.8928846802239475`*^9, 3.8928847228175716`*^9, {3.892884768411351*^9, 
   3.892884769036457*^9}, 3.8928848115832376`*^9, {3.8928848559269876`*^9, 
   3.892884856692607*^9}, 3.8928849065208273`*^9, {3.89288496644261*^9, 
   3.8928849672863626`*^9}, 3.892885013552079*^9, {3.8928850773670015`*^9, 
   3.8928850778826165`*^9}, 3.8928851564939966`*^9, {3.8928851960564346`*^9, 
   3.8928851982440667`*^9}, {3.8929744292717576`*^9, 3.892974432099922*^9}, 
   3.892974676836681*^9, {3.89297492058906*^9, 3.8929749209327383`*^9}, 
   3.8929750252139845`*^9, {3.892975113026473*^9, 3.89297511369845*^9}, 
   3.89297520099524*^9, {3.892975296587554*^9, 3.8929752969626446`*^9}, 
   3.8929753959955215`*^9, {3.892975484150038*^9, 3.8929754847907743`*^9}, 
   3.8929759260524597`*^9, {3.892976010710414*^9, 3.8929760114136243`*^9}, 
   3.892976101444863*^9, {3.892976195384774*^9, 3.892976196025571*^9}, 
   3.8929762799814157`*^9, {3.8929763670615735`*^9, 3.892976368530405*^9}, 
   3.8929765097823167`*^9, {3.892976579410101*^9, 3.8929765800507736`*^9}, 
   3.8929766719902763`*^9, {3.892976762321534*^9, 3.892976762884138*^9}, {
   3.892976817292576*^9, 3.8929768262144337`*^9}, 3.8929769518886595`*^9, {
   3.89297704362301*^9, 3.892977045966854*^9}, {3.892977220982293*^9, 
   3.892977221404134*^9}, 3.8929774911385665`*^9, {3.8929776019823275`*^9, 
   3.892977603747944*^9}, 3.892977688185444*^9, {3.892977778157278*^9, 
   3.89297777851657*^9}, 3.892977867141608*^9, {3.892977942112071*^9, 
   3.8929779427840405`*^9}, 3.8929780434421005`*^9, {3.8929781295202045`*^9, 
   3.892978130192048*^9}, 3.8929782376788483`*^9, {3.8929783350874505`*^9, 
   3.892978335853036*^9}, 3.8929784254155393`*^9, {3.892978510962557*^9, 
   3.8929785115405827`*^9}, 3.8929786614175725`*^9, {3.8929787510581894`*^9, 
   3.892978751761327*^9}, 3.8929788406206894`*^9, {3.8929789731840353`*^9, 
   3.8929789737621956`*^9}, 3.8929790497639046`*^9, {3.892979174295152*^9, 
   3.892979174795249*^9}, 3.8929792691545258`*^9, {3.8929793446076546`*^9, 
   3.892979347763999*^9}, {3.8930157232511663`*^9, 3.8930157239230127`*^9}, 
   3.893015968391873*^9, {3.8930160064073906`*^9, 3.893016006720045*^9}, {
   3.8930161216459513`*^9, 3.893016150427226*^9}, 3.893016218555126*^9, {
   3.893017069049342*^9, 3.8930170698618555`*^9}, {3.893017225736812*^9, 
   3.8930172261118155`*^9}, 3.893019271341547*^9, 3.8943337232647963`*^9},
 CellLabel->"In[6]:=",ExpressionUUID->"97b0bd07-17af-4df1-b35a-2a4f0e11d52b"],

Cell[BoxData[
 RowBox[{"h", "=", "0.50"}]], "Input",
 CellChangeTimes->{{3.892544124985074*^9, 3.892544125000575*^9}, {
   3.8929744368029413`*^9, 3.892974437756056*^9}, {3.892977216169821*^9, 
   3.8929772163104925`*^9}, {3.893015867438689*^9, 3.893015870641816*^9}, 
   3.8930185621009145`*^9, {3.893018661713586*^9, 3.8930186619792347`*^9}, {
   3.893018856274474*^9, 3.893018856633819*^9}, {3.893018975102623*^9, 
   3.893018975383848*^9}, {3.8939067514464145`*^9, 3.8939067543839808`*^9}},
 CellLabel->"In[7]:=",ExpressionUUID->"ecad3453-f555-4e3e-b67d-6537967babe7"],

Cell[BoxData[
 RowBox[{"Qa", "=", "0.5"}]], "Input",
 CellChangeTimes->{{3.8925441385788*^9, 3.8925441407663035`*^9}, {
  3.892851114900483*^9, 3.8928511152599764`*^9}, {3.8939067470088673`*^9, 
  3.893906747930746*^9}},
 CellLabel->"In[8]:=",ExpressionUUID->"222e0222-4be6-4fd9-8fbd-034ea82c9cab"],

Cell[BoxData[
 RowBox[{"p0", "=", 
  RowBox[{"1.0", "/", 
   RowBox[{"(", 
    RowBox[{"2.0", " ", "*", "Nsize"}], ")"}]}]}]], "Input",
 CellChangeTimes->{{3.892544163750592*^9, 3.892544163750592*^9}, {
  3.892546393203668*^9, 3.892546394875602*^9}, {3.8925464820161734`*^9, 
  3.8925464829382*^9}},
 CellLabel->"In[45]:=",ExpressionUUID->"58dce780-fa09-4b4b-bac9-2a5343d7582b"],

Cell[BoxData[
 RowBox[{"m", "=", 
  RowBox[{"ms", "+", 
   RowBox[{
    RowBox[{"(", 
     RowBox[{"1.0", "-", "alpha"}], ")"}], "*", " ", "mp", "*", " ", 
    "0.5"}]}]}]], "Input",
 CellChangeTimes->{{3.892544181063157*^9, 3.8925441835318546`*^9}, {
  3.8925464045318575`*^9, 3.892546408891325*^9}, {3.892546489828734*^9, 
  3.8925464952037325`*^9}},
 CellLabel->"In[10]:=",ExpressionUUID->"3ac88328-2e50-4e2f-93e4-605cb2e4f98e"],

Cell[BoxData[
 RowBox[{"A1", "=", 
  RowBox[{
   RowBox[{"2.0", "*", 
    RowBox[{"(", 
     RowBox[{"2.0", "-", "alpha"}], ")"}], "*", "Nsize", "*", "m", "*", 
    "Qa"}], "-", "1.0"}]}]], "Input",
 CellChangeTimes->{{3.8925441957350454`*^9, 3.8925441996412315`*^9}},
 CellLabel->"In[46]:=",ExpressionUUID->"fd06d8f2-1505-4c34-b1ff-255a21016609"],

Cell[BoxData[
 RowBox[{"B1", "=", 
  RowBox[{
   RowBox[{"2.0", "*", 
    RowBox[{"(", 
     RowBox[{"2.0", "-", "alpha"}], ")"}], "*", "Nsize", "*", "m", "*", 
    RowBox[{"(", 
     RowBox[{"1.0", "-", "Qa"}], ")"}]}], "-", "1.0"}]}]], "Input",
 CellChangeTimes->{{3.8925442245786657`*^9, 3.8925442245786657`*^9}},
 CellLabel->"In[47]:=",ExpressionUUID->"e3aafd96-43aa-454b-b78c-bb1d1fed79ad"],

Cell[BoxData[
 RowBox[{"C1", "=", 
  RowBox[{
   RowBox[{"(", 
    RowBox[{"2", "-", "alpha"}], ")"}], "*", "Nsize", "*", 
   RowBox[{"NIntegrate", "[", 
    RowBox[{
     RowBox[{
      RowBox[{"x", "^", "A1"}], "*", 
      RowBox[{
       RowBox[{"(", 
        RowBox[{"1", "-", "x"}], ")"}], "^", "B1"}], "*", 
      RowBox[{"Exp", "[", 
       RowBox[{
        RowBox[{
         RowBox[{"-", "2"}], "*", "Nsize", "*", 
         RowBox[{"(", 
          RowBox[{"1", "-", "alpha"}], ")"}], "*", 
         RowBox[{"(", 
          RowBox[{"1", "-", 
           RowBox[{"2", "*", "h"}]}], ")"}], "*", "sd", "*", 
         RowBox[{"x", "^", "2"}]}], "-", 
        RowBox[{"2", "*", "Nsize", "*", 
         RowBox[{"(", 
          RowBox[{
           RowBox[{
            RowBox[{"(", 
             RowBox[{"alpha", "+", 
              RowBox[{"2", "*", 
               RowBox[{"(", 
                RowBox[{"1", "-", "alpha"}], ")"}], "*", "h"}]}], ")"}], "*", 
            "sd"}], "-", 
           RowBox[{"2", "*", "sh", "*", 
            RowBox[{"(", 
             RowBox[{"1", "-", "alpha"}], ")"}]}]}], ")"}], "*", "x"}]}], 
       "]"}]}], ",", 
     RowBox[{"{", 
      RowBox[{"x", ",", "0", ",", "1"}], "}"}]}], "]"}]}]}]], "Input",
 CellChangeTimes->{{3.892544259203889*^9, 3.892544259203889*^9}, {
  3.8925443257349715`*^9, 3.892544335875701*^9}, {3.892586059916922*^9, 
  3.8925860864926414`*^9}, {3.89285049696596*^9, 3.892850512356648*^9}},
 CellLabel->"In[48]:=",ExpressionUUID->"2a12b429-390b-4c0d-aba1-4df295593ef3"],

Cell[BoxData[
 RowBox[{"C0", "=", 
  RowBox[{"1.0", "/", "C1"}]}]], "Input",
 CellChangeTimes->{{3.89254434743818*^9, 3.8925443564694586`*^9}},
 CellLabel->"In[49]:=",ExpressionUUID->"69944a1b-52a0-4d79-bfaa-dea3422c58bd"],

Cell[BoxData[
 RowBox[{"pia", "=", 
  RowBox[{
   RowBox[{"(", 
    RowBox[{"2", "-", "alpha"}], ")"}], "*", "Nsize", "*", "2.0", "*", "C0", 
   "*", 
   RowBox[{"NIntegrate", "[", 
    RowBox[{
     RowBox[{
      RowBox[{"x", "^", 
       RowBox[{"(", 
        RowBox[{"A1", "+", "1"}], ")"}]}], "*", 
      RowBox[{
       RowBox[{"(", 
        RowBox[{"1.0", "-", "x"}], ")"}], "^", 
       RowBox[{"(", 
        RowBox[{"B1", "+", "1"}], ")"}]}], "*", 
      RowBox[{"Exp", "[", 
       RowBox[{
        RowBox[{
         RowBox[{"-", "2.0"}], "*", "Nsize", "*", 
         RowBox[{"(", 
          RowBox[{"1.0", "-", "alpha"}], ")"}], "*", 
         RowBox[{"(", 
          RowBox[{"1.0", "-", 
           RowBox[{"2.0", "*", "h"}]}], ")"}], "*", "sd", "*", "x", "*", 
         "x"}], "-", 
        RowBox[{"2.0", "*", "Nsize", "*", 
         RowBox[{"(", 
          RowBox[{
           RowBox[{
            RowBox[{"(", 
             RowBox[{"alpha", "+", 
              RowBox[{"2.0", "*", 
               RowBox[{"(", 
                RowBox[{"1.0", "-", "alpha"}], ")"}], "*", "h"}]}], ")"}], 
            "*", "sd"}], "-", 
           RowBox[{"2.0", "*", "sh", "*", 
            RowBox[{"(", 
             RowBox[{"1.0", "-", "alpha"}], ")"}]}]}], ")"}], "*", "x"}]}], 
       "]"}]}], ",", 
     RowBox[{"{", 
      RowBox[{"x", ",", "0", ",", "1"}], "}"}]}], "]"}]}]}]], "Input",
 CellChangeTimes->{{3.8925443824382286`*^9, 3.8925443824382286`*^9}, {
  3.8928514689050884`*^9, 3.8928514791082025`*^9}},
 CellLabel->"In[50]:=",ExpressionUUID->"3f8ab1bd-b7fe-4529-a9aa-6984cc4cc38a"],

Cell[BoxData[
 RowBox[{"C1", "=", 
  RowBox[{
   RowBox[{"(", 
    RowBox[{"2", "-", "alpha"}], ")"}], "*", "Nsize", "*", 
   RowBox[{"NIntegrate", "[", 
    RowBox[{
     RowBox[{
      RowBox[{"x", "^", "A1"}], "*", 
      RowBox[{
       RowBox[{"(", 
        RowBox[{"1.0", "-", "x"}], ")"}], "^", "B1"}]}], ",", 
     RowBox[{"{", 
      RowBox[{"x", ",", "0", ",", "1"}], "}"}]}], "]"}]}]}]], "Input",
 CellChangeTimes->{{3.892544426531953*^9, 3.892544426531953*^9}, {
  3.8928505507651234`*^9, 3.8928505569682336`*^9}},
 CellLabel->"In[16]:=",ExpressionUUID->"0e2ad6f2-29e2-42d8-a408-2394d2249e56"],

Cell[BoxData[
 RowBox[{"C0", "=", 
  RowBox[{"1.0", "/", "C1"}]}]], "Input",
 CellChangeTimes->{{3.892544435938106*^9, 3.8925444416881075`*^9}},
 CellLabel->"In[17]:=",ExpressionUUID->"434f05a1-c280-4e30-9acf-613f5279ccea"],

Cell[BoxData[
 RowBox[{"pis", "=", 
  RowBox[{
   RowBox[{"(", 
    RowBox[{"2", "-", "alpha"}], ")"}], "*", "Nsize", "*", "2", "*", "C0", 
   "*", 
   RowBox[{"NIntegrate", "[", 
    RowBox[{
     RowBox[{
      RowBox[{"x", "^", 
       RowBox[{"(", 
        RowBox[{"A1", "+", "1"}], ")"}]}], "*", 
      RowBox[{
       RowBox[{"(", 
        RowBox[{"1", "-", "x"}], ")"}], "^", 
       RowBox[{"(", 
        RowBox[{"B1", "+", "1"}], ")"}]}]}], ",", 
     RowBox[{"{", 
      RowBox[{"x", ",", "0", ",", "1"}], "}"}]}], "]"}]}]}]], "Input",
 CellChangeTimes->{{3.8925444615474434`*^9, 3.8925444615474434`*^9}, {
  3.8925898286812315`*^9, 3.892589832431201*^9}, {3.892851504436358*^9, 
  3.8928515137645884`*^9}},
 CellLabel->"In[18]:=",ExpressionUUID->"dfec026d-f536-4a66-831f-9c10e75565f1"],

Cell[BoxData[
 RowBox[{"paps", "=", 
  RowBox[{"pia", "/", "pis"}]}]], "Input",
 CellChangeTimes->{{3.892544589953743*^9, 3.892544589953743*^9}},
 CellLabel->
  "In[477]:=",ExpressionUUID->"c524dfc0-149f-4657-bb58-286461be8cd9"],

Cell[BoxData[
 RowBox[{"A2", "=", 
  RowBox[{
   RowBox[{"-", "2"}], "*", 
   RowBox[{"(", 
    RowBox[{"2", "-", "alpha"}], ")"}], "*", "Nsize", "*", "m", "*", 
   "Qa"}]}]], "Input",
 CellChangeTimes->{{3.892544626891319*^9, 3.8925446287505817`*^9}, {
  3.8925897786968327`*^9, 3.8925897804780965`*^9}},
 CellLabel->"In[51]:=",ExpressionUUID->"cf763abb-1c75-4386-b241-ef33e6599514"],

Cell[BoxData[
 RowBox[{"B2", "=", 
  RowBox[{
   RowBox[{"-", "2"}], "*", 
   RowBox[{"(", 
    RowBox[{"2", "-", "alpha"}], ")"}], "*", "Nsize", "*", "m", "*", 
   RowBox[{"(", 
    RowBox[{"1", "-", "Qa"}], ")"}]}]}]], "Input",
 CellChangeTimes->{{3.892544908016196*^9, 3.892544908016196*^9}, {
  3.89258978297808*^9, 3.892589787571748*^9}},
 CellLabel->"In[52]:=",ExpressionUUID->"a5b0e62b-a2f6-48be-92bd-b926571dc91d"],

Cell[BoxData[
 RowBox[{"C2", "=", 
  RowBox[{"NIntegrate", "[", 
   RowBox[{
    RowBox[{
     RowBox[{"x", "^", "A2"}], "*", 
     RowBox[{
      RowBox[{"(", 
       RowBox[{"1", "-", "x"}], ")"}], "^", "B2"}], "*", 
     RowBox[{"Exp", "[", 
      RowBox[{
       RowBox[{"2", "*", "Nsize", "*", 
        RowBox[{"(", 
         RowBox[{"1", "-", "alpha"}], ")"}], "*", 
        RowBox[{"(", 
         RowBox[{"1", "-", 
          RowBox[{"2", "*", "h"}]}], ")"}], "*", "sd", "*", 
        RowBox[{"x", "^", "2"}]}], "+", 
       RowBox[{"2", "*", "Nsize", "*", 
        RowBox[{"(", 
         RowBox[{
          RowBox[{
           RowBox[{"(", 
            RowBox[{"alpha", "+", 
             RowBox[{"2", "*", 
              RowBox[{"(", 
               RowBox[{"1", "-", "alpha"}], ")"}], "*", "h"}]}], ")"}], "*", 
           "sd"}], "-", 
          RowBox[{"2", "*", "sh", "*", 
           RowBox[{"(", 
            RowBox[{"1", "-", "alpha"}], ")"}]}]}], ")"}], "*", "x"}]}], 
      "]"}]}], ",", 
    RowBox[{"{", 
     RowBox[{"x", ",", "0", ",", "p0"}], "}"}]}], "]"}]}]], "Input",
 CellChangeTimes->{{3.8925449333600817`*^9, 3.8925449333600817`*^9}, {
  3.8925454895630946`*^9, 3.892545517703741*^9}, {3.8925897069915648`*^9, 
  3.8925897100854187`*^9}, {3.8925897487727833`*^9, 3.892589772681131*^9}},
 CellLabel->"In[53]:=",ExpressionUUID->"7190a426-4af7-4e16-a383-9cdb0b5fa0d3"],

Cell[BoxData[
 RowBox[{"C3", "=", 
  RowBox[{"NIntegrate", "[", 
   RowBox[{
    RowBox[{
     RowBox[{"x", "^", "A2"}], "*", 
     RowBox[{
      RowBox[{"(", 
       RowBox[{"1", "-", "x"}], ")"}], "^", "B2"}], "*", 
     RowBox[{"Exp", "[", 
      RowBox[{
       RowBox[{"2", "*", "Nsize", "*", 
        RowBox[{"(", 
         RowBox[{"1", "-", "alpha"}], ")"}], "*", 
        RowBox[{"(", 
         RowBox[{"1", "-", 
          RowBox[{"2", "*", "h"}]}], ")"}], "*", "sd", "*", 
        RowBox[{"x", "^", "2"}]}], "+", 
       RowBox[{"2", "*", "Nsize", "*", 
        RowBox[{"(", 
         RowBox[{
          RowBox[{
           RowBox[{"(", 
            RowBox[{"alpha", "+", 
             RowBox[{"2", "*", 
              RowBox[{"(", 
               RowBox[{"1", "-", "alpha"}], ")"}], "*", "h"}]}], ")"}], "*", 
           "sd"}], "-", 
          RowBox[{"2", "*", "sh", "*", 
           RowBox[{"(", 
            RowBox[{"1", "-", "alpha"}], ")"}]}]}], ")"}], "*", "x"}]}], 
      "]"}]}], ",", 
    RowBox[{"{", 
     RowBox[{"x", ",", "0", ",", "1"}], "}"}]}], "]"}]}]], "Input",
 CellChangeTimes->{{3.892545025641301*^9, 3.892545025641301*^9}, {
  3.892589713585312*^9, 3.892589739694688*^9}, {3.8925897929311204`*^9, 
  3.8925898114624257`*^9}},
 CellLabel->"In[54]:=",ExpressionUUID->"34266746-3ce7-4805-8f01-6c868255cdbd"],

Cell[BoxData[
 RowBox[{"ka", "=", 
  RowBox[{"C2", "/", "C3"}]}]], "Input",
 CellChangeTimes->{{3.8925450479850607`*^9, 3.8925450479850607`*^9}},
 CellLabel->"In[55]:=",ExpressionUUID->"97a3005f-1839-46a8-ae09-ae34cb8a7de5"],

Cell[BoxData[
 RowBox[{"C4", "=", 
  RowBox[{"NIntegrate", "[", 
   RowBox[{
    RowBox[{
     RowBox[{"x", "^", "A2"}], "*", 
     RowBox[{
      RowBox[{"(", 
       RowBox[{"1", "-", "x"}], ")"}], "^", "B2"}]}], ",", 
    RowBox[{"{", 
     RowBox[{"x", ",", "0", ",", "p0"}], "}"}]}], "]"}]}]], "Input",
 CellChangeTimes->{{3.8925451981724434`*^9, 3.8925451981724434`*^9}, {
  3.8925898856112504`*^9, 3.8925898857988496`*^9}},
 CellLabel->"In[56]:=",ExpressionUUID->"a4d88420-235a-4a20-81bd-262d38443a75"],

Cell[BoxData[
 RowBox[{"C5", "=", 
  RowBox[{"NIntegrate", "[", 
   RowBox[{
    RowBox[{
     RowBox[{"x", "^", "A2"}], "*", 
     RowBox[{
      RowBox[{"(", 
       RowBox[{"1", "-", "x"}], ")"}], "^", "B2"}]}], ",", 
    RowBox[{"{", 
     RowBox[{"x", ",", "0", ",", "1"}], "}"}]}], "]"}]}]], "Input",
 CellChangeTimes->{{3.892545223469421*^9, 3.892545223469421*^9}, {
  3.892589888064381*^9, 3.892589888251952*^9}},
 CellLabel->"In[57]:=",ExpressionUUID->"2847db51-c0e4-46af-88d6-c20d0415c841"],

Cell[BoxData[
 RowBox[{"ks", "=", 
  RowBox[{"C4", "/", "C5"}]}]], "Input",
 CellChangeTimes->{{3.8925452370787153`*^9, 3.8925452370787153`*^9}},
 CellLabel->"In[58]:=",ExpressionUUID->"56f061fa-c4aa-4320-8fd1-21a8a12a136b"],

Cell[BoxData[
 RowBox[{"ratio", "=", 
  RowBox[{"ka", "/", "ks"}]}]], "Input",
 CellChangeTimes->{{3.8925452479380426`*^9, 3.8925452758599367`*^9}},
 CellLabel->"In[59]:=",ExpressionUUID->"a2f72861-94af-4c91-9d67-b77e094be8f4"]
},
WindowSize->{1410, 833},
WindowMargins->{{Automatic, 69}, {Automatic, 53}},
FrontEndVersion->"11.3 for Microsoft Windows (64-bit) (2018\:5e743\:670828\
\:65e5)",
StyleDefinitions->"Default.nb"
]
(* End of Notebook Content *)

(* Internal cache information *)
(*CellTagsOutline
CellTagsIndex->{}
*)
(*CellTagsIndex
CellTagsIndex->{}
*)
(*NotebookFileOutline
Notebook[{
Cell[558, 20, 1801, 25, 28, "Input",ExpressionUUID->"87132b6c-1068-459e-a81a-882a50abf985"],
Cell[2362, 47, 2319, 32, 28, "Input",ExpressionUUID->"f9656dd6-86ca-4440-9f13-5cb6a18803e7"],
Cell[4684, 81, 1754, 24, 28, "Input",ExpressionUUID->"e767287d-8bd5-40e2-a5a3-272b1682a3a1"],
Cell[6441, 107, 804, 12, 28, "Input",ExpressionUUID->"7200beb6-e54f-4347-841d-e7f63869a287"],
Cell[7248, 121, 749, 11, 28, "Input",ExpressionUUID->"c2dbce45-adfa-4ce9-b220-6f8ca93448a2"],
Cell[8000, 134, 5680, 76, 28, "Input",ExpressionUUID->"97b0bd07-17af-4df1-b35a-2a4f0e11d52b"],
Cell[13683, 212, 572, 8, 28, "Input",ExpressionUUID->"ecad3453-f555-4e3e-b67d-6537967babe7"],
Cell[14258, 222, 298, 5, 28, "Input",ExpressionUUID->"222e0222-4be6-4fd9-8fbd-034ea82c9cab"],
Cell[14559, 229, 378, 8, 28, "Input",ExpressionUUID->"58dce780-fa09-4b4b-bac9-2a5343d7582b"],
Cell[14940, 239, 431, 10, 28, "Input",ExpressionUUID->"3ac88328-2e50-4e2f-93e4-605cb2e4f98e"],
Cell[15374, 251, 347, 8, 28, "Input",ExpressionUUID->"fd06d8f2-1505-4c34-b1ff-255a21016609"],
Cell[15724, 261, 395, 9, 28, "Input",ExpressionUUID->"e3aafd96-43aa-454b-b78c-bb1d1fed79ad"],
Cell[16122, 272, 1531, 41, 45, "Input",ExpressionUUID->"2a12b429-390b-4c0d-aba1-4df295593ef3"],
Cell[17656, 315, 222, 4, 28, "Input",ExpressionUUID->"69944a1b-52a0-4d79-bfaa-dea3422c58bd"],
Cell[17881, 321, 1593, 45, 83, "Input",ExpressionUUID->"3f8ab1bd-b7fe-4529-a9aa-6984cc4cc38a"],
Cell[19477, 368, 605, 16, 45, "Input",ExpressionUUID->"0e2ad6f2-29e2-42d8-a408-2394d2249e56"],
Cell[20085, 386, 223, 4, 28, "Input",ExpressionUUID->"434f05a1-c280-4e30-9acf-613f5279ccea"],
Cell[20311, 392, 796, 22, 45, "Input",ExpressionUUID->"dfec026d-f536-4a66-831f-9c10e75565f1"],
Cell[21110, 416, 228, 5, 28, "Input",ExpressionUUID->"c524dfc0-149f-4657-bb58-286461be8cd9"],
Cell[21341, 423, 384, 9, 28, "Input",ExpressionUUID->"cf763abb-1c75-4386-b241-ef33e6599514"],
Cell[21728, 434, 422, 10, 28, "Input",ExpressionUUID->"a5b0e62b-a2f6-48be-92bd-b926571dc91d"],
Cell[22153, 446, 1394, 37, 45, "Input",ExpressionUUID->"7190a426-4af7-4e16-a383-9cdb0b5fa0d3"],
Cell[23550, 485, 1339, 37, 45, "Input",ExpressionUUID->"34266746-3ce7-4805-8f01-6c868255cdbd"],
Cell[24892, 524, 224, 4, 28, "Input",ExpressionUUID->"97a3005f-1839-46a8-ae09-ae34cb8a7de5"],
Cell[25119, 530, 509, 13, 45, "Input",ExpressionUUID->"a4d88420-235a-4a20-81bd-262d38443a75"],
Cell[25631, 545, 500, 13, 45, "Input",ExpressionUUID->"2847db51-c0e4-46af-88d6-c20d0415c841"],
Cell[26134, 560, 224, 4, 28, "Input",ExpressionUUID->"56f061fa-c4aa-4320-8fd1-21a8a12a136b"],
Cell[26361, 566, 227, 4, 28, "Input",ExpressionUUID->"a2f72861-94af-4c91-9d67-b77e094be8f4"]
}
]
*)
